# Supplementary material for: Evaluation of Healthcare Students’ Knowledge on Antibiotic Use, Antimicrobial Resistance and Antimicrobial Stewardship Programs and Associated Factors in a Tertiary University in Ghana: Findings and Implications
Source: Antibiotics (Basel). 2022 Nov 22;11(12):1679. doi: 10.3390/antibiotics11121679 (PMC9774439; doi:10.3390/antibiotics11121679)
Supplement: Supplementary file 1 [file antibiotics-11-01679-s001.zip]

Archive with 1 entries (1 files):
- antibiotics-2022229-supplementary.pdf
